# Supplementary material for: Identification and Characterization of ABCG15—A Gene Required for Exocarp Color Differentiation in Pear
Source: Genes (Basel). 2023 Sep 21;14(9):1827. doi: 10.3390/genes14091827 (PMC10530978; doi:10.3390/genes14091827)
Supplement: Supplementary file 1 [file genes-14-01827-s001.zip › Table S1.xlsx]

## Sheet: Sheet1
Chr	Start	End	Ref	Alt	Func.refGene	Gene.refGene	GeneDetail.refGene	ExonicFunc.refGene	AAChange.refGene	PValue	NR_SCI	NR_Subject	SP	eggNOG	Description	Biological Process	Cellular Component	Molecular Function	KO_ID	KO_name	Hyperlink	PATHWAY
Chr3	19164112	19184112	0	0	exonic	Chr3.g18977.m1	NA	NA	NA	3.88513e-08	Pyrus x bretschneideri	PREDICTED: scarecrow-like protein 3 [Pyrus x bretschneideri]	sp|Q9LPR8|SCL3_ARATH Scarecrow-like protein 3 OS=Arabidopsis thaliana GN=SCL3 PE=2 SV=1	29760.VIT_06s0009g02390.t01,K,[Scarecrow-like protein]	scarecrow-like protein 3	GO:0006355//regulation of transcription, DNA-templated	GO:0005634//nucleus	GO:0000989//transcription factor activity, transcription factor binding	-	-	-	-
Chr3	19112459	19132459	0	0	exonic	Chr3.g18987.m1	NA	NA	NA	5.15605e-08	Pyrus x bretschneideri	PREDICTED: phytochromobilin:ferredoxin oxidoreductase, chloroplastic-like [Pyrus x bretschneideri]	sp|Q9SR43|PFBS_ARATH Phytochromobilin:ferredoxin oxidoreductase, chloroplastic OS=Arabidopsis thaliana GN=HY2 PE=2 SV=1	29760.VIT_06s0009g03770.t01,H,[Phytochromobilin ferredoxin oxidoreductase],[Catalyzes the two-electron reduction of the C2 and C3(1) diene system of 15,16-dihydrobiliverdin (By similarity)]	phytochromobilin:ferredoxin chloroplastic	GO:0010019//chloroplast-nucleus signaling pathway; GO:0010024//phytochromobilin biosynthetic process; GO:0055114//oxidation-reduction process	GO:0009507//chloroplast	GO:0050619//phytochromobilin:ferredoxin oxidoreductase activity; GO:0050897//cobalt ion binding	K08101	E1.3.7.4	http://www.genome.jp/dbget-bin/www_bget?ko:K08101	ko00860:Porphyrin and chlorophyll metabolism
Chr3	19164857	19184857	0	0	exonic	Chr3.g18977.m1	NA	NA	NA	5.74902e-08	Pyrus x bretschneideri	PREDICTED: scarecrow-like protein 3 [Pyrus x bretschneideri]	sp|Q9LPR8|SCL3_ARATH Scarecrow-like protein 3 OS=Arabidopsis thaliana GN=SCL3 PE=2 SV=1	29760.VIT_06s0009g02390.t01,K,[Scarecrow-like protein]	scarecrow-like protein 3	GO:0006355//regulation of transcription, DNA-templated	GO:0005634//nucleus	GO:0000989//transcription factor activity, transcription factor binding	-	-	-	-
Chr6	5710988	5730988	0	0	intergenic	Chr6.g52876.m1	dist=36186;dist=7734	NA	NA	9.92212e-08	Pyrus x bretschneideri	PREDICTED: ethylene-responsive transcription factor 2-like [Pyrus x bretschneideri]	sp|O80337|EF100_ARATH Ethylene-responsive transcription factor 1A OS=Arabidopsis thaliana GN=ERF1A PE=1 SV=2	3847.GLYMA01G41520.1,K,[Transcription factor],[transcription factor]	ethylene-responsive transcription factor 2-like	GO:0006351//transcription, DNA-templated	-	-	K09286	EREBP	http://www.genome.jp/dbget-bin/www_bget?ko:K09286	NA
Chr8	5820002	5840002	0	0	exonic	Chr8.g54414.m1	NA	NA	NA	1.01747e-07	Malus domestica	PREDICTED: cytochrome P450 81D1-like [Malus domestica]	sp|Q6WNQ8|C81E8_MEDTR Cytochrome P450 81E8 OS=Medicago truncatula GN=CYP81E8 PE=2 SV=1	29760.VIT_07s0129g00860.t01,Q,[Cytochrome p450],[cytochrome P450]	cytochrome p450 81e8-like	GO:0055114//oxidation-reduction process	-	GO:0004497//monooxygenase activity; GO:0005506//iron ion binding; GO:0016705//oxidoreductase activity, acting on paired donors, with incorporation or reduction of molecular oxygen; GO:0020037//heme binding	-	-	-	-
Chr3	19334028	19354028	0	0	exonic	Chr3.g18954.m1	NA	NA	NA	1.2245e-07	Pyrus x bretschneideri	PREDICTED: hexokinase-3-like [Pyrus x bretschneideri]	sp|Q9LPS1|HXK3_ARATH Hexokinase-3 OS=Arabidopsis thaliana GN=At1g50460 PE=1 SV=1	3847.GLYMA01G43650.1,G,[K00844 hexokinase EC 2.7.1.1],[hexokinase]	hexokinase-3 isoform x1	GO:0001678//cellular glucose homeostasis; GO:0006096//glycolytic process; GO:0046835//carbohydrate phosphorylation; GO:0051156//glucose 6-phosphate metabolic process	GO:0005829//cytosol	GO:0004340//glucokinase activity; GO:0005524//ATP binding; GO:0005536//glucose binding; GO:0008865//fructokinase activity; GO:0019158//mannokinase activity	K00844	HK	http://www.genome.jp/dbget-bin/www_bget?ko:K00844	ko04066:HIF-1 signaling pathway
Chr3	21421031	21441031	0	0	exonic	Chr3.g18792.m1	NA	NA	NA	1.36558e-07	Pyrus x bretschneideri	PREDICTED: ABC transporter G family member 15-like [Pyrus x bretschneideri]	sp|Q8RWI9|AB15G_ARATH ABC transporter G family member 15 OS=Arabidopsis thaliana GN=ABCG15 PE=2 SV=2	3694.POPTR_0001s26290.1,QV,[ABC transporter G family member],[(ABC) transporter]	abc transporter g family member 15-like	GO:0015716//organic phosphonate transport; GO:0015748//organophosphate ester transport; GO:0055085//transmembrane transport	GO:0005886//plasma membrane; GO:0016021//integral component of membrane	GO:0005524//ATP binding; GO:0015416//ATPase-coupled organic phosphonate transmembrane transporter activity	-	-	-	-
Chr3	10006202	10026202	0	0	exonic	Chr3.g19749.m1	NA	NA	NA	1.57832e-07	Pyrus x bretschneideri	PREDICTED: UDP-glycosyltransferase 86A1-like [Pyrus x bretschneideri]	sp|Q9SJL0|U86A1_ARATH UDP-glycosyltransferase 86A1 OS=Arabidopsis thaliana GN=UGT86A1 PE=2 SV=1	3694.POPTR_0009s01360.1,CGS,[transferase activity, transferring hexosyl groups],[UDP-Glycosyltransferase],[Transferase]	udp-glycosyltransferase 86a1-like	GO:0009813//flavonoid biosynthetic process; GO:0052696//flavonoid glucuronidation	GO:0043231//intracellular membrane-bounded organelle	GO:0080043//quercetin 3-O-glucosyltransferase activity; GO:0080044//quercetin 7-O-glucosyltransferase activity	-	-	-	-
Chr3	10006202	10026202	0	0	exonic	Chr3.g19750.m3	NA	NA	NA	1.57832e-07	Pyrus x bretschneideri	PREDICTED: ABC transporter G family member 3-like [Pyrus x bretschneideri]	sp|Q9ZUU9|AB3G_ARATH ABC transporter G family member 3 OS=Arabidopsis thaliana GN=ABCG3 PE=1 SV=2	29760.VIT_06s0061g00350.t01,QV,[ABC transporter],[(ABC) transporter]	abc transporter g family member 3	GO:0015768//maltose transport; GO:0055085//transmembrane transport	GO:0005886//plasma membrane; GO:0016021//integral component of membrane	GO:0005524//ATP binding; GO:0015423//maltose-transporting ATPase activity	-	-	-	-
Chr3	10006202	10026202	0	0	exonic	Chr3.g19751.m1	NA	NA	NA	1.57832e-07	Pyrus x bretschneideri	PREDICTED: cell division cycle protein 48 homolog [Pyrus x bretschneideri]	sp|P54774|CDC48_SOYBN Cell division cycle protein 48 homolog OS=Glycine max GN=CDC48 PE=2 SV=1	3847.GLYMA13G39830.1,O,[cell division cycle protein 48],[Aaa atpase]	cell division cycle protein 48 homolog	GO:0007049//cell cycle; GO:0051301//cell division	GO:0005886//plasma membrane	GO:0005524//ATP binding; GO:0008568//microtubule-severing ATPase activity	K13525	VCP, CDC48	http://www.genome.jp/dbget-bin/www_bget?ko:K13525	ko05134:Legionellosis
Chr8	5817635	5837635	0	0	exonic	Chr8.g54414.m1	NA	NA	NA	1.69918e-07	Malus domestica	PREDICTED: cytochrome P450 81D1-like [Malus domestica]	sp|Q6WNQ8|C81E8_MEDTR Cytochrome P450 81E8 OS=Medicago truncatula GN=CYP81E8 PE=2 SV=1	29760.VIT_07s0129g00860.t01,Q,[Cytochrome p450],[cytochrome P450]	cytochrome p450 81e8-like	GO:0055114//oxidation-reduction process	-	GO:0004497//monooxygenase activity; GO:0005506//iron ion binding; GO:0016705//oxidoreductase activity, acting on paired donors, with incorporation or reduction of molecular oxygen; GO:0020037//heme binding	-	-	-	-
Chr3	19119244	19139244	0	0	exonic	Chr3.g18987.m1	NA	NA	NA	2.09725e-07	Pyrus x bretschneideri	PREDICTED: phytochromobilin:ferredoxin oxidoreductase, chloroplastic-like [Pyrus x bretschneideri]	sp|Q9SR43|PFBS_ARATH Phytochromobilin:ferredoxin oxidoreductase, chloroplastic OS=Arabidopsis thaliana GN=HY2 PE=2 SV=1	29760.VIT_06s0009g03770.t01,H,[Phytochromobilin ferredoxin oxidoreductase],[Catalyzes the two-electron reduction of the C2 and C3(1) diene system of 15,16-dihydrobiliverdin (By similarity)]	phytochromobilin:ferredoxin chloroplastic	GO:0010019//chloroplast-nucleus signaling pathway; GO:0010024//phytochromobilin biosynthetic process; GO:0055114//oxidation-reduction process	GO:0009507//chloroplast	GO:0050619//phytochromobilin:ferredoxin oxidoreductase activity; GO:0050897//cobalt ion binding	K08101	E1.3.7.4	http://www.genome.jp/dbget-bin/www_bget?ko:K08101	ko00860:Porphyrin and chlorophyll metabolism
Chr3	19121097	19141097	0	0	exonic	Chr3.g18987.m1	NA	NA	NA	2.11525e-07	Pyrus x bretschneideri	PREDICTED: phytochromobilin:ferredoxin oxidoreductase, chloroplastic-like [Pyrus x bretschneideri]	sp|Q9SR43|PFBS_ARATH Phytochromobilin:ferredoxin oxidoreductase, chloroplastic OS=Arabidopsis thaliana GN=HY2 PE=2 SV=1	29760.VIT_06s0009g03770.t01,H,[Phytochromobilin ferredoxin oxidoreductase],[Catalyzes the two-electron reduction of the C2 and C3(1) diene system of 15,16-dihydrobiliverdin (By similarity)]	phytochromobilin:ferredoxin chloroplastic	GO:0010019//chloroplast-nucleus signaling pathway; GO:0010024//phytochromobilin biosynthetic process; GO:0055114//oxidation-reduction process	GO:0009507//chloroplast	GO:0050619//phytochromobilin:ferredoxin oxidoreductase activity; GO:0050897//cobalt ion binding	K08101	E1.3.7.4	http://www.genome.jp/dbget-bin/www_bget?ko:K08101	ko00860:Porphyrin and chlorophyll metabolism
Chr3	19115888	19135888	0	0	exonic	Chr3.g18987.m1	NA	NA	NA	2.36158e-07	Pyrus x bretschneideri	PREDICTED: phytochromobilin:ferredoxin oxidoreductase, chloroplastic-like [Pyrus x bretschneideri]	sp|Q9SR43|PFBS_ARATH Phytochromobilin:ferredoxin oxidoreductase, chloroplastic OS=Arabidopsis thaliana GN=HY2 PE=2 SV=1	29760.VIT_06s0009g03770.t01,H,[Phytochromobilin ferredoxin oxidoreductase],[Catalyzes the two-electron reduction of the C2 and C3(1) diene system of 15,16-dihydrobiliverdin (By similarity)]	phytochromobilin:ferredoxin chloroplastic	GO:0010019//chloroplast-nucleus signaling pathway; GO:0010024//phytochromobilin biosynthetic process; GO:0055114//oxidation-reduction process	GO:0009507//chloroplast	GO:0050619//phytochromobilin:ferredoxin oxidoreductase activity; GO:0050897//cobalt ion binding	K08101	E1.3.7.4	http://www.genome.jp/dbget-bin/www_bget?ko:K08101	ko00860:Porphyrin and chlorophyll metabolism
Chr3	19117879	19137879	0	0	exonic	Chr3.g18987.m1	NA	NA	NA	2.77343e-07	Pyrus x bretschneideri	PREDICTED: phytochromobilin:ferredoxin oxidoreductase, chloroplastic-like [Pyrus x bretschneideri]	sp|Q9SR43|PFBS_ARATH Phytochromobilin:ferredoxin oxidoreductase, chloroplastic OS=Arabidopsis thaliana GN=HY2 PE=2 SV=1	29760.VIT_06s0009g03770.t01,H,[Phytochromobilin ferredoxin oxidoreductase],[Catalyzes the two-electron reduction of the C2 and C3(1) diene system of 15,16-dihydrobiliverdin (By similarity)]	phytochromobilin:ferredoxin chloroplastic	GO:0010019//chloroplast-nucleus signaling pathway; GO:0010024//phytochromobilin biosynthetic process; GO:0055114//oxidation-reduction process	GO:0009507//chloroplast	GO:0050619//phytochromobilin:ferredoxin oxidoreductase activity; GO:0050897//cobalt ion binding	K08101	E1.3.7.4	http://www.genome.jp/dbget-bin/www_bget?ko:K08101	ko00860:Porphyrin and chlorophyll metabolism
Chr3	25275280	25295280	0	0	exonic	Chr3.g18343.m1	NA	NA	NA	3.40972e-07	Pyrus x bretschneideri	PREDICTED: LOW QUALITY PROTEIN: NAC domain-containing protein 72 [Pyrus x bretschneideri]	sp|Q93VY3|NAC72_ARATH NAC domain-containing protein 72 OS=Arabidopsis thaliana GN=NAC072 PE=2 SV=1	3694.POPTR_0011s12400.1,K,[NAC domain containing protein],[nac domain]	nac domain-containing protein 72	GO:0006355//regulation of transcription, DNA-templated	GO:0005634//nucleus	GO:0003677//DNA binding	-	-	-	-
Chr3	19120039	19140039	0	0	exonic	Chr3.g18987.m1	NA	NA	NA	3.43117e-07	Pyrus x bretschneideri	PREDICTED: phytochromobilin:ferredoxin oxidoreductase, chloroplastic-like [Pyrus x bretschneideri]	sp|Q9SR43|PFBS_ARATH Phytochromobilin:ferredoxin oxidoreductase, chloroplastic OS=Arabidopsis thaliana GN=HY2 PE=2 SV=1	29760.VIT_06s0009g03770.t01,H,[Phytochromobilin ferredoxin oxidoreductase],[Catalyzes the two-electron reduction of the C2 and C3(1) diene system of 15,16-dihydrobiliverdin (By similarity)]	phytochromobilin:ferredoxin chloroplastic	GO:0010019//chloroplast-nucleus signaling pathway; GO:0010024//phytochromobilin biosynthetic process; GO:0055114//oxidation-reduction process	GO:0009507//chloroplast	GO:0050619//phytochromobilin:ferredoxin oxidoreductase activity; GO:0050897//cobalt ion binding	K08101	E1.3.7.4	http://www.genome.jp/dbget-bin/www_bget?ko:K08101	ko00860:Porphyrin and chlorophyll metabolism
Chr3	19122108	19142108	0	0	exonic	Chr3.g18987.m1	NA	NA	NA	4.09794e-07	Pyrus x bretschneideri	PREDICTED: phytochromobilin:ferredoxin oxidoreductase, chloroplastic-like [Pyrus x bretschneideri]	sp|Q9SR43|PFBS_ARATH Phytochromobilin:ferredoxin oxidoreductase, chloroplastic OS=Arabidopsis thaliana GN=HY2 PE=2 SV=1	29760.VIT_06s0009g03770.t01,H,[Phytochromobilin ferredoxin oxidoreductase],[Catalyzes the two-electron reduction of the C2 and C3(1) diene system of 15,16-dihydrobiliverdin (By similarity)]	phytochromobilin:ferredoxin chloroplastic	GO:0010019//chloroplast-nucleus signaling pathway; GO:0010024//phytochromobilin biosynthetic process; GO:0055114//oxidation-reduction process	GO:0009507//chloroplast	GO:0050619//phytochromobilin:ferredoxin oxidoreductase activity; GO:0050897//cobalt ion binding	K08101	E1.3.7.4	http://www.genome.jp/dbget-bin/www_bget?ko:K08101	ko00860:Porphyrin and chlorophyll metabolism
