# Supplementary material for: Identification and Characterization of ABCG15—A Gene Required for Exocarp Color Differentiation in Pear
Source: Genes (Basel). 2023 Sep 21;14(9):1827. doi: 10.3390/genes14091827 (PMC10530978; doi:10.3390/genes14091827)
Supplement: Supplementary file 1 [file genes-14-01827-s001.zip › Table S2.xlsx]

## Sheet: Sheet1
Index	Compounds	Class I	Class II	VIP	Fold_Change	Log2FC	Type
HJAP104	Benzaldehyde	Phenolic acids	Phenolic acids	1.23276	6.93285e-06	-17.1381	down
pme0006	L-Proline	Amino acids and derivatives	Amino acids and derivatives	1.2306	0.14181	-2.81797	down
mws0628	4-Hydroxybenzaldehyde	Phenolic acids	Phenolic acids	1.2049	0.456535	-1.1312	down
Lmbp000668	Isonicotinic acid*	Organic acids	Organic acids	1.2299	0.307346	-1.70206	down
pme1216	2-Picolinic acid	Organic acids	Organic acids	1.23103	0.339623	-1.55799	down
pme0490	Nicotinic acid (Vitamin B3)*	Others	Vitamin	1.22973	0.290741	-1.78219	down
pmb0501	Agmatine	Alkaloids	Phenolamine	1.21362	0.383731	-1.38183	down
pme0243	Glutaric acid	Organic acids	Organic acids	1.22945	0.204084	-2.29277	down
Lmbn002862	3-Hydroxybenzoic Acid	Organic acids	Organic acids	1.09497	2.07059	1.05004	up
mws0749	4-Hydroxybenzoic acid	Phenolic acids	Phenolic acids	1.2179	0.443658	-1.17248	down
mws0103	Indole-3-carboxaldehyde	Alkaloids	Plumerane	1.13308	2.45441	1.29538	up
mws0921	p-Coumaryl alcohol	Phenolic acids	Phenolic acids	1.22711	0.0520794	-4.26314	down
Lmtp003569	R-mandelamide	Alkaloids	Alkaloids	1.23257	0.000184665	-12.4028	down
mws0885	2,4-Dihydroxybenzoic acid*	Phenolic acids	Phenolic acids	1.22966	10.6605	3.4142	up
mws0180	2,5-Dihydroxybenzoic acid; Gentisic Acid*	Phenolic acids	Phenolic acids	1.23138	8.63174	3.10965	up
mws0183	3,4-Dihydroxybenzoic acid (Protocatechuic acid)*	Phenolic acids	Phenolic acids	1.23008	10.0436	3.3282	up
mws0639	2,3-Dihydroxybenzoic Acid*	Organic acids	Organic acids	1.22977	8.97114	3.16529	up
pme2165	Orotic acid	Others	Vitamin	1.14014	2.01382	1.00993	up
mws0987	6-MethylCoumarin	Lignans and Coumarins	Coumarins	1.23272	3773.85	11.8818	up
Lmbn002072	2-Propylsuccinic acid	Organic acids	Organic acids	1.22189	0.269505	-1.89162	down
Zmjn001813	Pimelic acid	Organic acids	Organic acids	1.22393	0.219989	-2.18449	down
mws1417	Indole-3-carboxylic acid	Alkaloids	Plumerane	1.22319	4.8438	2.27614	up
mws1550	S-Allyl-L-cysteine	Amino acids and derivatives	Amino acids and derivatives	1.23274	1.09682e-05	-16.4763	down
Lmbn002648	α-Hydroxycinnamic Acid	Phenolic acids	Phenolic acids	1.2127	0.452228	-1.14488	down
pmb0142	Caffeic aldehyde	Phenolic acids	Phenolic acids	1.12878	2.15709	1.10909	up
Lmbn005172	2,6-Dimethoxybenzaldehyde	Phenolic acids	Phenolic acids	1.23085	0.000495913	-10.9776	down
Lmmp003042	Protocatechuic Acid Methyl Ester	Phenolic acids	Phenolic acids	1.21581	0.217225	-2.20274	down
pme2598	3,4-Dihydroxybenzeneacetic acid	Phenolic acids	Phenolic acids	1.23262	6785.7	12.7283	up
mws0663	1,7-Dimethylxanthine	Nucleotides and derivatives	Nucleotides and derivatives	1.23261	1299.93	10.3442	up
Lmbn004847	4-Methoxyphenylpropionic acid	Phenolic acids	Phenolic acids	1.22539	0.174108	-2.52195	down
mws0093	Coniferyl alcohol	Phenolic acids	Phenolic acids	1.22248	0.146504	-2.77099	down
MA10002917	2,4-Dinitrophenol	Phenolic acids	Phenolic acids	1.22914	2.34696	1.2308	up
Hmmp001310	3-Indoleacrylic acid	Alkaloids	Alkaloids	1.23057	4.30733	2.10679	up
pme2006	Diethyl glutarate	Organic acids	Organic acids	1.23272	0.000268262	-11.8641	down
pme0122	N6-Acetyl-L-lysine	Amino acids and derivatives	Amino acids and derivatives	1.23215	0.348036	-1.52269	down
mws1189	D-Galacturonic acid*	Organic acids	Organic acids	1.23236	0.107084	-3.22319	down
pme3705	D-Glucoronic acid*	Others	Saccharides and Alcohols	1.23117	0.0900768	-3.4727	down
pme0422	Isoferulic Acid*	Phenolic acids	Phenolic acids	1.22723	0.130542	-2.93741	down
mws0027	Syringic acid	Phenolic acids	Phenolic acids	1.20717	3.12535	1.64402	up
Zmbp002538	1-Methoxy-indole-3-acetamide	Alkaloids	Alkaloids	1.23112	4.37647	2.12977	up
mws0282	L-Tryptophan	Amino acids and derivatives	Amino acids and derivatives	1.22387	4.17022	2.06012	up
pmb0818	Methoxyindoleacetic acid	Alkaloids	Plumerane	1.19734	4.73915	2.24463	up
mws1076	Scoparone	Lignans and Coumarins	Coumarins	1.22047	4.34284	2.11864	up
pmb0128	δ-Tridecalactone	Lipids	Glycerol ester	1.2065	0.339836	-1.55709	down
mws4174	N-Acetyl-D-mannosamine*	Others	Saccharides and Alcohols	1.22373	0.253678	-1.97893	down
Lmhp001670	L-Valyl-L-Leucine	Amino acids and derivatives	Amino acids and derivatives	1.21698	0.384375	-1.37941	down
pmb0962	L-Lysine-Butanoic Acid	Amino acids and derivatives	Amino acids and derivatives	1.16406	2.12434	1.08701	up
Lmhp002031	L-Leucyl-L-Leucine	Amino acids and derivatives	Amino acids and derivatives	1.14543	0.485444	-1.04262	down
mws0361	Palmitoleic Acid	Lipids	Free fatty acids	1.23013	380.507	8.57178	up
pme1119	Inosine	Nucleotides and derivatives	Nucleotides and derivatives	1.19478	2.19665	1.13531	up
mws2623	11-Octadecanoic acid(Vaccenic acid)	Lipids	Free fatty acids	1.17991	0.402864	-1.31164	down
mws0396	Elaidic Acid	Lipids	Free fatty acids	1.18412	0.438425	-1.1896	down
Lmyn012331	Petroselinic acid	Lipids	Free fatty acids	1.15924	0.429582	-1.219	down
pma1751	N-(beta-D-Glucosyl)nicotinate	Others	Vitamin	1.23082	0.433954	-1.20439	down
pmn001511	3-Hydroxy-5-Methylphenol-1-O-Glucoside	Phenolic acids	Phenolic acids	1.18477	3.79681	1.92479	up
mws1094	Aromadendrin (Dihydrokaempferol)	Flavonoids	Dihydroflavonol	1.21602	2.38014	1.25105	up
pmn001686	10,16-Dihydroxypalmitic acid	Lipids	Free fatty acids	1.21792	0.246318	-2.02141	down
mws0054	Catechin*	Flavonoids	Flavanols	1.2209	2.36775	1.24352	up
mws2120	Brevifolin carboxylic acid	Phenolic acids	Phenolic acids	1.21795	2.75056	1.45972	up
Zmhp003514	6,7,8-Tetrahydroxy-5-methoxyflavone	Flavonoids	Flavonoid	1.19736	4.7819	2.25758	up
pmp000548	Pratensein	Flavonoids	Isoflavones	1.21361	4.84272	2.27582	up
pmp000001	Hispidulin (5,7,4'-Trihydroxy-6-methoxyflavone)	Flavonoids	Flavonoid	1.20578	5.97619	2.57923	up
mws0058	Diosmetin (5,7,3'-Trihydroxy-4'-methoxyflavone)	Flavonoids	Flavonoid	1.22235	6.18231	2.62815	up
Lmjp004941	Rhamnocitrin (7-Methylkaempferol)	Flavonoids	Flavonoid	1.21231	4.91748	2.29792	up
pmb3142	Salicylic acid-2-O-glucoside	Phenolic acids	Phenolic acids	1.23202	6.26789	2.64798	up
mws0044	Dihydroquercetin(Taxifolin)	Flavonoids	Dihydroflavonol	1.18113	2.87794	1.52503	up
mws0042	Epigallocatechin	Flavonoids	Flavanols	1.22743	3.6552	1.86995	up
pmn001610	Eicosadienoic acid	Lipids	Free fatty acids	1.22732	0.0939176	-3.41246	down
Lmtp001399	5,6-Dihydroxyindole-5-O-β-glucoside	Alkaloids	Alkaloids	1.23267	9.45438e-05	-13.3687	down
pme3967	2-(Dimethylamino)guanosine	Nucleotides and derivatives	Nucleotides and derivatives	1.20821	2.78101	1.47561	up
Lmtn003441	2-Acetyl-3-hydroxyphenyl-1-O-glucoside	Phenolic acids	Phenolic acids	1.22562	3.02345	1.5962	up
mws1174	3-O-Acetylpinobanksin	Flavonoids	Dihydroflavonol	1.19045	3.70311	1.88874	up
Cmzp002057	6-O-Acetylarbutin	Phenolic acids	Phenolic acids	1.23276	0.000145232	-12.7494	down
Lmbn005487	12,13-DHOME; (9Z)-12,13-Dihydroxyoctadec-9-enoic acid	Lipids	Free fatty acids	1.23123	6.10172	2.60922	up
Lmqn004838	3-O-Methylellagic acid	Tannins	Tannin	1.14639	0.315259	-1.66539	down
mws0066	Isorhamnetin	Flavonoids	Flavonols	1.23228	1321.6	10.3681	up
pmb2871	1-O-Gentisoyl-D-glucoside	Phenolic acids	Phenolic acids	1.2296	5.30175	2.40647	up
pmn001367	Protocatechuic acid-4-O-glucoside	Phenolic acids	Phenolic acids	1.22826	4.18237	2.06432	up
Hmtn001120	5-(2-Hydroxyethyl)-2-O-glucosylphenol	Phenolic acids	Phenolic acids	1.23093	3.94628	1.98049	up
Zmtn001661	Vanilloloside	Others	Others	1.23149	4.3406	2.1179	up
pmb0751	Trans-5-O-(p-Coumaroyl)shikimate	Phenolic acids	Phenolic acids	1.1952	0.375697	-1.41236	down
pmn001690	3-Hydroxy-4-isopropylbenzylalcohol-3-O-glucoside	Phenolic acids	Phenolic acids	1.22461	2.52908	1.33862	up
Lmmn003663	5-Glucosyloxy-2-Hydroxybenzoic acid methyl ester	Phenolic acids	Phenolic acids	1.22109	2.23377	1.15948	up
Lmtn002565	1-O-Vanilloyl-D-Glucose	Phenolic acids	Phenolic acids	1.22336	2.0901	1.06357	up
Cmrn002205	Bartsioside	Others	Others	1.18999	2.02329	1.01671	up
pmb0789	Pyridoxine-5'-O-glucoside	Others	Vitamin	1.22673	2.20993	1.144	up
pmb0801	4-Pyridoxic acid-O-glucoside	Others	Vitamin	1.22197	2.67476	1.41941	up
mws1002	Syringetin	Flavonoids	Flavonoid	1.11275	2.1235	1.08644	up
Lmtn000940	1-O-(3,4-Dihydroxy-5-methoxy-benzoyl)-glucoside	Phenolic acids	Phenolic acids	1.22404	4.28881	2.10058	up
Lmhp112042	1-Linoleoylglycerol	Lipids	Glycerol ester	1.22933	0.351335	-1.50908	down
Zmhn002422	1-O-Feruloyl-D-Glucose	Phenolic acids	Phenolic acids	1.22805	5.04889	2.33597	up
pmb3107	Glucosyringic Acid	Phenolic acids	Phenolic acids	1.2265	2.09977	1.07023	up
pmn001657	Dehydrocinnzeylanol	Phenolic acids	Phenolic acids	1.17648	2.15814	1.10979	up
Lmtn003598	3-Prenyl-4-O-glucosyloxy-4-hydroxybenzoic acid	Phenolic acids	Phenolic acids	1.21999	2.01967	1.01412	up
pmn001695	Trihydroxycinnamoylquinic acid	Phenolic acids	Phenolic acids	1.23263	5.51899e-05	-14.1452	down
mws0011	Syringin	Phenolic acids	Phenolic acids	1.23173	7.71478	2.94763	up
HJN012	4,7,9,9'-Tetrahydroxy-3,3'-dimethoxy-8-O-4'-neolignan	Others	Others	1.16316	0.46753	-1.09687	down
pmb2940	1-O-Glucosyl sinapate	Phenolic acids	Phenolic acids	1.21211	0.268746	-1.89569	down
Lmzn001582	5'-Glucosyloxyjasmanic acid	Phenolic acids	Phenolic acids	1.22264	0.463849	-1.10827	down
Cmbp005948	1-O-p-Hydroxycinnamoyl-3-O-caffeoylglycerol	Lipids	Glycerol ester	1.21926	0.394242	-1.34285	down
mws0071	Apigenin-4'-O-rhamnoside	Flavonoids	Flavonoid	1.16508	3.15713	1.65861	up
pmb0580	Chrysin-5-O-glucoside (Toringin)	Flavonoids	Flavonoid	1.21603	2.16986	1.1176	up
Lmbp003668	Kaempferol-3-O-arabinoside	Flavonoids	Flavonoid	1.21132	0.176262	-2.50421	down
Lmhp005784	p-Coumaroylferuloylcadaverine	Alkaloids	Phenolamine	1.22853	5.69753	2.51034	up
Lmhp008337	LysoPE 14:0(2n isomer)	Lipids	LPE	1.23273	0.00121399	-9.68603	down
pmn001658	Cinnzeylanine	Phenolic acids	Phenolic acids	1.23272	0.000365373	-11.4183	down
pmp000436	Taraxerol	Terpenoids	Triterpene	1.23237	8355.81	13.0286	up
HJN089	Sophoricoside	Flavonoids	Isoflavones	1.15228	0.469257	-1.09155	down
mws0895	Genistein-7-O-Glucoside (Genistin)	Flavonoids	Isoflavones	1.23258	3.16905e-05	-14.9456	down
pmb3006	Apigenin-7-O-glucoside(Cosmosiin)	Flavonoids	Flavonoid	1.23279	2.27139e-05	-15.4261	down
Lmlp005572	Galangin-7-O-glucoside	Flavonoids	Flavonoid	1.13252	0.498946	-1.00304	down
pme1611	Isohemiphloin	Flavonoids	Flavonoid carbonoside	1.23146	3.5866	1.84262	up
HJN087	Naringenin-4'-O-glucoside	Flavonoids	Flavonoid	1.18947	3.40655	1.76831	up
Smlp001915	Delphinidin-3-O-arabinoside	Flavonoids	Anthocyanins	1.19717	2.09733	1.06855	up
Lmfn004093	Phloretin-4'-O-glucoside (Trilobatin)	Flavonoids	Chalcones	1.22404	3.05368	1.61055	up
Lmlp001118	3'-Glucosyl-6,7-dihydroxy-N-methyl-benzyltetrahydroisoquinoline	Alkaloids	Alkaloids	1.23275	0.000123625	-12.9817	down
Hmcp002316	Isorhamnetin-3-O-arabinoside	Flavonoids	Flavonols	1.17653	0.471867	-1.08355	down
mws2209	Kaempferol-3-O-glucoside (Astragalin)*	Flavonoids	Flavonols	1.21074	0.175512	-2.51036	down
mws1361	Taxifolin-3-O-rhamnoside (Astilbin)	Flavonoids	Dihydroflavonol	1.19722	0.492698	-1.02122	down
pmn001416	Catechin-(7,8-bc)-4α-(3,4-dihydroxyphenyl)-dihydro-2-(3H)-one	Flavonoids	Flavanols	1.16177	2.26404	1.1789	up
pmp000263	Sanguisorbigenin	Terpenoids	Triterpene	1.23278	14981.1	13.8709	up
Lmzn206829	Oleanonic acid	Terpenoids	Triterpene	1.23257	1939.78	10.9217	up
Lmzn006829	3-Ketoursolic acid	Terpenoids	Triterpene	1.23275	2234.26	11.1256	up
Lmzn006795	Ursonic acid	Terpenoids	Triterpene	1.23273	2081.7	11.0235	up
pmn001700	24,30-Dihydroxy-12(13)-enolupinol	Terpenoids	Triterpene	1.12861	0.463654	-1.10888	down
pmb0464	L-Aspartic acid-O-diglucoside	Amino acids and derivatives	Amino acids and derivatives	1.23049	0.0940646	-3.4102	down
Lmhn002321	Vnilloylcaffeoyltartaric acid	Phenolic acids	Phenolic acids	1.18465	0.339327	-1.55925	down
Lmmp004257	6-C-Methylquercetin-3-O-rhamnoside	Flavonoids	Flavonols	1.19499	0.408366	-1.29206	down
pmb3012	Chrysoeriol-7-O-glucoside	Flavonoids	Flavonoid	1.1662	0.475745	-1.07174	down
Zmhn002750	4-O-(6'-O-Glucosylcaffeoyl)-4-hydroxybenzoic acid	Phenolic acids	Phenolic acids	1.201	2.5971	1.3769	up
pmd0130	LysoPC 14:0	Lipids	LPC	1.23005	0.275005	-1.86247	down
HJAP154	Galloylisorhamnetin	Flavonoids	Flavonols	1.23262	0.000128294	-12.9283	down
Lmsn012627	2α,3α-Dihydroxyurs-12,18-dien-28-oic acid	Terpenoids	Triterpene	1.22869	4.72099	2.23909	up
pmn001704	2,3-Dihydroxy 5(6),12(13)diene ursolic acid	Terpenoids	Triterpene	1.22682	4.48974	2.16663	up
Lmzn006169	Pomolic acid	Terpenoids	Triterpene	1.22103	0.183622	-2.44519	down
pmn001706	2-Hydroxyoleanolic acid	Terpenoids	Triterpene	1.22203	0.410531	-1.28444	down
mws1610	Maslinic acid	Terpenoids	Triterpene	1.21788	0.452562	-1.14381	down
Lmzn006284	2α-Hydroxyursolic acid	Terpenoids	Triterpene	1.22073	0.328467	-1.60618	down
mws1714	Chicoric Acid	Phenolic acids	Phenolic acids	1.18956	3.16452	1.66199	up
pmp000581	Apigenin-7-O-(6''-acetyl)glucoside	Flavonoids	Flavonoid	1.19718	0.199311	-2.3269	down
Lmhp008589	LysoPE 18:3(2n isomer)	Lipids	LPE	1.2207	2.09451	1.06661	up
Hmgp001902	Pectolinarigenin-7-O-glucoside	Flavonoids	Flavonoid	1.2126	0.433868	-1.20467	down
Lmyp004444	Tricin-4'-methylether-3'-O-glucoside	Flavonoids	Flavonols	1.19766	0.37518	-1.41435	down
Lmjp002906	Rhamnetin-3-O-Glucoside*	Flavonoids	Flavonols	1.20246	0.342205	-1.54707	down
Lmjp003295	6-Methoxykaempferol-3-O-glucoside	Flavonoids	Flavonoid	1.09452	0.437272	-1.1934	down
pmb0880	LysoPE 18:0(2n isomer)	Lipids	LPE	1.21427	2.54117	1.34549	up
pmb2319	LysoPC 15:0	Lipids	LPC	1.22248	0.464981	-1.10476	down
Li512114	Corosolic Acid Methyl Ester	Terpenoids	Triterpene	1.22298	2.99903	1.5845	up
pmn001591	Rutundic acid	Terpenoids	Triterpene	1.22882	4.57052	2.19236	up
pmn001426	Euscaphic acid	Terpenoids	Triterpene	1.22579	3.37186	1.75355	up
Lmmp003903	Kaempferol-3-O-(2''-acetyl)glucoside*	Flavonoids	Flavonols	1.21596	0.063328	-3.98101	down
Lmmn003398	Kaempferol-3-O-(6''-acetyl)glucoside*	Flavonoids	Flavonols	1.22075	0.113462	-3.13973	down
pma1303	LysoPC 16:2	Lipids	LPC	1.23277	0.000576714	-10.7599	down
pmb3042	Tricin-5-O-Glucoside	Flavonoids	Flavonoid	1.2325	5415.41	12.4029	up
pmb0855	LysoPC 16:0	Lipids	LPC	1.22486	0.479263	-1.06111	down
Lmsn010604	2α,3α,19α-Trihydroxyurs-12-en-23-formyl-28-oic Acid	Terpenoids	Triterpene	1.21536	4.26047	2.09101	up
pmn001642	Kaempferol-3-O-(2''-O-acetyl)glucuronide	Flavonoids	Flavonols	1.21504	0.464567	-1.10604	down
Lmsn009824	2α,3β,19α,23-Tetrahydroxyolean-12-en-28-oic acid	Terpenoids	Triterpene	1.19756	2.60055	1.37882	up
Lmsn009589	2α,3β,19α,23-Tetrahydroxyurs-12-en-28-oic acid	Terpenoids	Triterpene	1.22258	2.64278	1.40206	up
Zmsp004363	Quercetin-3-O-(6''-acetyl)glucoside*	Flavonoids	Flavonols	1.15194	0.351644	-1.50781	down
Hmcp002187	Limocitrin-3-O-galactoside	Flavonoids	Flavonoid	1.23183	0.000260266	-11.9077	down
HJAP006	Syringetin-7-O-glucoside	Flavonoids	Flavonoid	1.1468	0.484705	-1.04482	down
Lmhp009773	1-α-Linolenoyl-glycerol-3-O-glucoside	Lipids	Glycerol ester	1.19264	2.27925	1.18856	up
Lmhp010573	1-Linoleoylglycerol-3-O-glucoside	Lipids	Glycerol ester	1.21256	2.19479	1.13408	up
pmn001644	Quercetin-3-O-(2''-acetyl)glucuronide	Flavonoids	Flavonols	1.22069	0.34632	-1.52982	down
Li512111	Isorhamnetin-3-O-(6''-acetylglucoside)	Flavonoids	Flavonols	1.1609	0.31725	-1.65631	down
pmb0746	Tricin-4'-O-(guaiacylglycerol)ether	Flavonoids	Flavonoid	1.23171	754.393	9.55917	up
Cmsn001914	7R,8S-erythro-3',4,9,9'-tetrahydroxy-3-methoxy-8-O-4'-neolignan-7-O-glucopyr-anoside,	Lignans and Coumarins	Lignans	1.23247	19791.1	14.2726	up
pmp000587	Luteolin-7-O-(6''-malonyl)glucoside	Flavonoids	Flavonoid	1.23233	0.000253893	-11.9435	down
Lmdp004892	Kaempferol-3-O-(6''-malonyl)galactoside*	Flavonoids	Flavonols	1.22569	0.117391	-3.09061	down
Lmmp003817	Kaempferol-3-O-(6''-malonyl)glucoside*	Flavonoids	Flavonols	1.22586	0.120703	-3.05046	down
pmb0686	Eriodictyol-7-O-(6''-malonyl)glucoside	Flavonoids	Dihydroflavone	1.21891	0.106675	-3.22871	down
Hmln002100	Nortrachelogenin-4-O-glucoside	Lignans and Coumarins	Lignans	1.20827	2.9665	1.56876	up
pmb2228	LysoPC 19:0	Lipids	LPC	1.22345	6.93745	2.79441	up
Lmdn001925	Olivil-4'-O-glucoside	Lignans and Coumarins	Lignans	1.21514	0.31927	-1.64715	down
pmd0147	LysoPC 20:2	Lipids	LPC	1.22733	0.235473	-2.08637	down
HJAP064	Isorhamnetin-3-O-(6''-malonylglucoside)	Flavonoids	Flavonoid	1.21112	0.42608	-1.2308	down
Zmhp005139	Tamarixetin-3-O-(6''-malonyl)glucoside	Flavonoids	Flavonoid	1.20226	0.471772	-1.08384	down
pme0432	Procyanidin A2	Tannins	Proanthocyanidins	1.22687	2.33392	1.22276	up
Lmpp003930	Apigenin-7-O-(6''-p-Coumaryl)glucoside	Flavonoids	Flavonoid	1.2294	0.120055	-3.05824	down
Lmgp004474	Genistein-7-O-galactoside-rhamnose	Flavonoids	Isoflavones	1.22724	0.120318	-3.05508	down
mws0047	Apigenin-7-O-neohesperidoside (Rhoifolin)	Flavonoids	Flavonoid	1.22092	0.114003	-3.13285	down
HJAP148	Kaempferol-3-O-sambubioside	Flavonoids	Flavonoid	1.2289	0.176815	-2.49968	down
mws0046	Naringenin-7-O-Neohesperidoside(Naringin)*	Flavonoids	Dihydroflavone	1.23101	0.0921559	-3.43978	down
mws1066	Naringenin-7-O-Rutinoside(Narirutin)*	Flavonoids	Dihydroflavone	1.22758	0.0600301	-4.05817	down
pmb2586	Gallocatechin-(4α→8)-catechin	Flavonoids	Flavanols	1.18508	0.254556	-1.97394	down
Lmnp002413	Luteolin-6-C-rhamnoside-7-O-glucoside	Flavonoids	Flavonoid carbonoside	1.21602	0.238153	-2.07004	down
Lmsn002815	Kaempferol-3-O-rutinoside(Nicotiflorin)	Flavonoids	Flavonoid	1.22541	0.060791	-4.04	down
pmp000593	Luteolin-7-O-rutinoside	Flavonoids	Flavonoid	1.22424	0.24047	-2.05607	down
Zmcp003989	Kaempferol-3-O-rhamnosyl(1→2)glucoside	Flavonoids	Flavonoid	1.21157	0.0476262	-4.3921	down
pmp001079	Luteolin-7-O-neohesperidoside (Lonicerin)	Flavonoids	Flavonoid	1.22422	0.218985	-2.1911	down
pme1605	Kaempferol-3-O-robinobioside(Biorobin)	Flavonoids	Flavonols	1.21148	0.207866	-2.26628	down
Lmpp003789	Cyanidin-3-O-(6''-O-p-Coumaroyl)glucoside	Flavonoids	Anthocyanins	1.22278	0.0723189	-3.78948	down
mws1519	Eriodictyol-7-O-Rutinoside (Eriocitrin)	Flavonoids	Dihydroflavone	1.2279	0.12216	-3.03316	down
pmb3002	Chrysoeriol-7-O-rutinoside	Flavonoids	Flavonoid	1.21371	0.166493	-2.58647	down
mws1661	Diosmetin-7-O-rutinoside (Diosmin)	Flavonoids	Flavonoid	1.22679	0.159774	-2.6459	down
pmp001080	Diosmetin-7-O-Neohesperidoside (Neodiosmin)	Flavonoids	Flavonoid	1.22736	0.159484	-2.64852	down
Lmmp000897	Gallocatechin-(4α→8)-gallocatechin	Flavonoids	Flavanols	1.18826	0.322896	-1.63086	down
pmn001583	Quercetin-3-O-robinobioside*	Flavonoids	Flavonols	1.22711	0.22023	-2.18292	down
pmb0665	Orientin-7-O-glucoside	Flavonoids	Flavonoid carbonoside	1.21491	0.271087	-1.88317	down
mws0059	Quercetin-3-O-rutinoside (Rutin)*	Flavonoids	Flavonols	1.22483	0.245885	-2.02395	down
Lmjp002461	Quercetin-3-O-neohesperidoside*	Flavonoids	Flavonols	1.21091	0.0973466	-3.36073	down
mws0036	Hesperetin-7-O-rutinoside (Hesperidin)	Flavonoids	Dihydroflavone	1.22257	0.160753	-2.63708	down
Lmpp003662	Delphinidin-3-O-(6''-O-p-coumaroyl)glucoside	Flavonoids	Anthocyanins	1.21937	0.309166	-1.69355	down
pmp000781	p-Coumaroyleuscaphic acid	Terpenoids	Triterpene	1.23008	0.204851	-2.28735	down
Hmjp002999	Isorhamnetin-3-O-rutinoside (Narcissin)	Flavonoids	Flavonoid	1.21628	0.387165	-1.36898	down
Zmxp002867	Chrysoeriol-5,7-di-O-glucoside	Flavonoids	Flavonoid	1.23247	0.000236875	-12.0436	down
HJN051	Tamarixetin-3-O-rutinoside	Flavonoids	Flavonoid	1.22318	0.403688	-1.30869	down
Lmsp004721	Tamarixetin-3-O-glucoside-7-O-rhamnoside	Flavonoids	Flavonoid	1.22425	0.37105	-1.43031	down
Lmhp003217	2'-Hydoxy,5-methoxyGenistein-O-rhamnosyl-glucoside	Flavonoids	Isoflavones	1.22272	0.39209	-1.35074	down
Lmnp002584	Hispidulin-8-C-(2''-O-glucosyl)glucoside	Flavonoids	Flavonoid carbonoside	1.21945	0.113227	-3.14271	down
Hmln002149	Acteoside	Phenolic acids	Phenolic acids	1.13797	2.44723	1.29115	up
Lmpp003815	Petunidin-3-O-(6''-O-p-Coumaroyl)glucoside	Flavonoids	Anthocyanins	1.21879	0.372192	-1.42588	down
pmp000782	Caffeoylhawthorn acid	Terpenoids	Triterpene	1.21616	0.232713	-2.10338	down
Hmgp001888	Patuletin-3-O-rutinoside	Flavonoids	Flavonols	1.20964	0.242107	-2.04628	down
Zmxn004201	Rosamultin	Terpenoids	Triterpene Saponin	1.22598	3.31006	1.72686	up
Hmqp003184	Luteolin-7-O-(6''-malonyl)glucoside-5-O-arabinoside	Flavonoids	Flavonoid	1.23238	0.000227164	-12.104	down
Hmcp001658	Isorhamnetin-3-O-(6''-malonylglucoside)-7-O-glucoside	Flavonoids	Flavonols	1.21515	0.392192	-1.35037	down
Xmyp004678	Kaempferol-3-O-(2-O-Xylosyl-6-O-Rhamnosyl)Glucoside	Flavonoids	Flavonoid	1.22636	0.0409114	-4.61135	down
Lmjp002491	Cyanidin-3-O-(6''-O-p-coumaroyl-2''-O-xylosyl)glucoside	Flavonoids	Anthocyanins	1.22937	0.0401905	-4.637	down
Hmcp001618	Quercetin-3-O-(2''-O-Xylosyl)rutinoside	Flavonoids	Flavonols	1.22359	0.10689	-3.2258	down
HJAP061	Quercetin-3-O-(2''-O-arabinosyl)rutinoside	Flavonoids	Flavonols	1.22736	0.119031	-3.07059	down
Zmmp003779	Petunidin-3-O-(6''-O-p-coumaroyl)rutinoside	Flavonoids	Anthocyanins	1.21782	0.10875	-3.20091	down
Lmmp002334	Quercetin-3-O-rutinoside-7-O-glucoside	Flavonoids	Flavonols	1.22655	0.0784608	-3.67188	down
Hmcp001589	Isorhamnetin-3-O-rutinoside-4'-O-glucoside	Flavonoids	Flavonols	1.20248	0.499332	-1.00193	down
mws1150	Echinacoside	Phenolic acids	Phenolic acids	1.14516	0.418459	-1.25684	down
HJN044	Epicatechin-(4β→8,2β→O→7)-epicatechin-(4β→8)-epicatechin	Flavonoids	Flavanols	1.20671	2.00818	1.00589	up
Zmmp004046	Petunidin-3-O-(6''-O-p-coumaroyl)rutinoside-5-O-glucoside	Flavonoids	Anthocyanins	1.22543	0.138487	-2.85217	down
