# Supplementary material for: Identification and Characterization of ABCG15—A Gene Required for Exocarp Color Differentiation in Pear
Source: Genes (Basel). 2023 Sep 21;14(9):1827. doi: 10.3390/genes14091827 (PMC10530978; doi:10.3390/genes14091827)
Supplement: Supplementary file 1 [file genes-14-01827-s001.zip › Table S3.xlsx]

## Sheet: All.gene.anno
Index	Compounds	Class I	Class II	VIP	Fold_Change	Log2FC	Type
Lmbn002648	α-Hydroxycinnamic Acid	Phenolic acids	Phenolic acids	1.21	0.452	-1.14	down
pme0422	Isoferulic Acid	Phenolic acids	Phenolic acids	1.23	0.131	-2.94	down
pmb2940	1-O-Glucosyl sinapate	Phenolic acids	Phenolic acids	1.21	0.269	-1.9	down
pmb0128	δ-Tridecalactone	Lipids	Glycerol ester	1.21	0.34	-1.56	down
mws0361	Palmitoleic Acid	Lipids	Free fatty acids	1.23	381	8.57	up
mws2623	11-Octadecanoic acid(Vaccenic acid)	Lipids	Free fatty acids	1.18	0.403	-1.31	down
mws0396	Elaidic Acid	Lipids	Free fatty acids	1.18	0.438	-1.19	down
Lmyn012331	Petroselinic acid	Lipids	Free fatty acids	1.16	0.43	-1.22	down
pmn001686	10,16-Dihydroxypalmitic acid	Lipids	Free fatty acids	1.22	0.246	-2.02	down
pmn001610	Eicosadienoic acid	Lipids	Free fatty acids	1.23	0.0939	-3.41	down
Lmbn005487	12,13-DHOME; (9Z)-12,13-Dihydroxyoctadec-9-enoic acid	Lipids	Free fatty acids	1.23	6.1	2.61	up
Lmhp112042	1-Linoleoylglycerol	Lipids	Glycerol ester	1.23	0.351	-1.51	down
pmd0130	LysoPC 14:0	Lipids	LPC	1.23	0.275	-1.86	down
Lmhp008589	LysoPE 18:3(2n isomer)	Lipids	LPE	1.22	2.09	1.07	up
pmb0880	LysoPE 18:0(2n isomer)	Lipids	LPE	1.21	2.54	1.35	up
pmb2319	LysoPC 15:0	Lipids	LPC	1.22	0.465	-1.1	down
pma1303	LysoPC 16:2	Lipids	LPC	1.23	0.000577	-10.8	down
pmb0855	LysoPC 16:0	Lipids	LPC	1.22	0.479	-1.06	down
Lmhp009773	1-α-Linolenoyl-glycerol-3-O-glucoside	Lipids	Glycerol ester	1.19	2.28	1.19	up
Lmhp010573	1-Linoleoylglycerol-3-O-glucoside	Lipids	Glycerol ester	1.21	2.19	1.13	up
pmb2228	LysoPC 19:0	Lipids	LPC	1.22	6.94	2.79	up
pmd0147	LysoPC 20:2	Lipids	LPC	1.23	0.235	-2.09	down
Cmbp005948	1-O-p-Hydroxycinnamoyl-3-O-caffeoylglycerol	Lipids	Glycerol ester	1.22	0.394	-1.34	down
Lmhp008337	LysoPE 14:0(2n isomer)	LysoPE 14:0(2n isomer)	LPE	1.23	0.00121	0.00121	down
