# Supplementary material for: Identification and Characterization of ABCG15—A Gene Required for Exocarp Color Differentiation in Pear
Source: Genes (Basel). 2023 Sep 21;14(9):1827. doi: 10.3390/genes14091827 (PMC10530978; doi:10.3390/genes14091827)
Supplement: Supplementary file 1 [file genes-14-01827-s001.zip › Table S4.xlsx]

## Sheet: Sheet1
Kegg_pathway	ko_ID	Sig_compound	compound	Sig_compound_all	compound_all	IndexList	CIDList	Pathway
Phenylalanine metabolism	ko00360	1	10	5	301	Lmbn002648	C02763	https:\\www.genome.jp\dbget-bin\www_bget?map00360
Metabolic pathways	ko01100	2	225	5	301	Lmbn002648;mws0361	C02763+C08362	https:\\www.genome.jp\dbget-bin\www_bget?map01100
Fatty acid biosynthesis	ko00061	1	5	5	301	mws0361	C08362	https:\\www.genome.jp\dbget-bin\www_bget?map00061
Cutin, suberine and wax biosynthesis	ko00073	1	2	5	301	pmn001686	C08285	https:\\www.genome.jp\dbget-bin\www_bget?map00073
Biosynthesis of unsaturated fatty acids	ko01040	1	6	5	301	pmn001610	C16525	https:\\www.genome.jp\dbget-bin\www_bget?map01040
Linoleic acid metabolism	ko00591	1	16	5	301	Lmbn005487	C14829	https:\\www.genome.jp\dbget-bin\www_bget?map00591
