# Supplementary material for: Identification and Characterization of ABCG15—A Gene Required for Exocarp Color Differentiation in Pear
Source: Genes (Basel). 2023 Sep 21;14(9):1827. doi: 10.3390/genes14091827 (PMC10530978; doi:10.3390/genes14091827)
Supplement: Supplementary file 1 [file genes-14-01827-s001.zip › Table S5.xlsx]

## Sheet: Sheet1
number	sample	species	origin	phenotype
1	JS012	white pear	China	russet
2	JS011	white pear	China	russet
3	Ger007	european pear	Germany	russet
4	JL014	white pear	China	russet
5	ZJ017	sand pear	China	russet
6	SC021	sand pear	China	russet
7	SC008	sand pear	China	russet
8	ZJ019	sand pear	China	russet
9	SC012	sand pear	China	russet
10	LN026	white ppear	China	russet
11	JS010	white ppear	China	russet
12	GS015	brown pear	China	russet
13	YN012	sand pear	China	russet
14	AH009	white pear	China	russet
15	ZJ020	sand pear	China	russet
16	HLJ005	bred varieties	China	green
17	SD008	bred varieties	China	green
18	HB025	white pear	China	green
19	AH003	white pear	China	green
20	LN012	ussurian pear	China	green
21	BJ003	ussurian pear	China	green
22	SD004	white pear	China	green
23	JS003	white pear	China	green
24	YN002	himalayan pear	China	green
25	XJ001	Xinjiang pear	China	green
26	ZJ005	bred varieties	China	green
27	LN056	bred varieties	China	green
